# Supplementary material for: Propagation of SARS-CoV-2 in Calu-3 Cells to Eliminate Mutations in the Furin Cleavage Site of Spike
Source: Viruses. 2021 Dec 4;13(12):2434. doi: 10.3390/v13122434 (PMC8704555; doi:10.3390/v13122434)
Supplement: Supplementary file 1 [file viruses-13-02434-s001.zip]

Archive with 12 entries (11 files):
- Supp_Tables/
- __MACOSX/._Supp_Tables
- Supp_Tables/SupTab5_Hamster_vs_denovo.xlsx
- __MACOSX/Supp_Tables/._SupTab5_Hamster_vs_denovo.xlsx
- Supp_Tables/SupTab4_Hamster_vs_Calu.xlsx
- __MACOSX/Supp_Tables/._SupTab4_Hamster_vs_Calu.xlsx
- Supp_Tables/SupTab3_Hamster_vs_Table5.xlsx
- __MACOSX/Supp_Tables/._SupTab3_Hamster_vs_Table5.xlsx
- Supp_Tables/SupTab1_SRA_Accession_numbers.xlsx
- __MACOSX/Supp_Tables/._SupTab1_SRA_Accession_numbers.xlsx
- Supp_Tables/SupTab2_Metrics_Table.xlsx
- __MACOSX/Supp_Tables/._SupTab2_Metrics_Table.xlsx
