# Supplementary material for: Propagation of SARS-CoV-2 in Calu-3 Cells to Eliminate Mutations in the Furin Cleavage Site of Spike
Source: Viruses. 2021 Dec 4;13(12):2434. doi: 10.3390/v13122434 (PMC8704555; doi:10.3390/v13122434)
Supplement: Supplementary file 1 [file viruses-13-02434-s001.zip › Supp_Tables/SupTab5_Hamster_vs_denovo.xlsx]

## Sheet: Supplemental Table 4
Supplemental Table 5: Frequency of five of the variants detected in hamsters that were de novo in the BQ-RSA-p4 stock (Table 7)
Site relative to MN908947	Nucleotide variant	BQ-RSA-p4 variant frequency	Animal number	Rep 1	Rep 2
18535	A to G	0.09345	875	0.3305	0.3466
			876	0.1158	0.1109
			879	0.1874	0.1756
			880	0.159	0.1622
24619	A to G	0.03675	875	0.2895	0.26
			876	0.159	0.1232
			879	0.1327	N/A
			880	0.2593	0.2014
26250	C to T	0.165	875	0.1148	N/A
			876	0.1321	0.1378
			879	0.1699	0.278
			880	0.191	0.1902
26453	T to G	0.08075	875	0.3278	0.3864
			876	0.2411	0.2632
			879	0.1795	0.1974
			880	0.2353	0.129
26465	T to C	0.03225	875	0.3162	0.2727
			876	0.131	0.1356
			879	0.102	0.1316
			880	0.1863	0.1452
