# Supplementary material for: Propagation of SARS-CoV-2 in Calu-3 Cells to Eliminate Mutations in the Furin Cleavage Site of Spike
Source: Viruses. 2021 Dec 4;13(12):2434. doi: 10.3390/v13122434 (PMC8704555; doi:10.3390/v13122434)
Supplement: Supplementary file 1 [file viruses-13-02434-s001.zip › Supp_Tables/SupTab4_Hamster_vs_Calu.xlsx]

## Sheet: Supplemental Table 3
Supplemental Table 4: Frequencies of three of the Calu-3 derived variants (Table 6) detected in hamsters
Site relative to MN908947	Nucleotide variant	BQ-RSA-p4 variant frequency	Animal number	Rep 1	Rep 2
11020	C to T	0.9421	875	0.9885	0.9825
			876	0.958	0.9716
			879	0.9397	0.9289
			880	0.9682	0.9323
13339	T to G	0.9398	875	0.9754	0.974
			876	0.9748	0.9748
			879	0.9422	0.9367
			880	0.9615	0.9623
28368	G to A	0.9377	875	0.9815	1
			876	0.9641	0.9671
			879	0.9431	0.9441
			880	0.9656	0.9676
