# Supplementary material for: Propagation of SARS-CoV-2 in Calu-3 Cells to Eliminate Mutations in the Furin Cleavage Site of Spike
Source: Viruses. 2021 Dec 4;13(12):2434. doi: 10.3390/v13122434 (PMC8704555; doi:10.3390/v13122434)
Supplement: Supplementary file 1 [file viruses-13-02434-s001.zip › Supp_Tables/SupTab3_Hamster_vs_Table5.xlsx]

## Sheet: Sheet1
Supplementary Table 3: Number of sites from Table 5 remaining fixed in the hamster lung samples
Animal	# of sites with variant present at 90% or greater (at least one rep)	# of sites with not enough coverage in both reps	Sites with low coverage
875	20	5	10323, 21801, 23012, 23063, 23664
876	23	2	23012, 23063
879	17	8	5230, 10323, 21614, 21801, 23012, 23063, 23664, 27670
880	17	8	5230, 10323, 21614, 21801, 23012, 23063, 23664, 27670
