# Supplementary material for: Propagation of SARS-CoV-2 in Calu-3 Cells to Eliminate Mutations in the Furin Cleavage Site of Spike
Source: Viruses. 2021 Dec 4;13(12):2434. doi: 10.3390/v13122434 (PMC8704555; doi:10.3390/v13122434)
Supplement: Supplementary file 1 [file viruses-13-02434-s001.zip › Supp_Tables/SupTab1_SRA_Accession_numbers.xlsx]

## Sheet: Sheet2
Sample ID	BIOQUAL Lot #	Source	Cat #	Seed Lot #	SRA BioProject	SRA Accession	Biosample Accession
BQ-RSA-p4_Rep01	020521-750	BEI	NR-54009	70041942	PRJNA666696	SRR14313068	SAMN18836312
					PRJNA666696
BQ-RSA-p4_Rep02					PRJNA666696	SRR14313067	SAMN18836313
					PRJNA666696
BQ-RSA-p5_Rep01	021221-1210	BEI	NR-54009	70041942	PRJNA666696	SRR14313066	SAMN18836314
					PRJNA666696
BQ-RSA-p5_Rep02					PRJNA666696	SRR14313065	SAMN18836315
					PRJNA666696
NR-54974-p5_Rep01	030621-750	BEI	NR-54974	70041987	PRJNA666696	SRR14313078	SAMN18836316
					PRJNA666696
NR-54974-p5_Rep02					PRJNA666696	SRR14313077	SAMN18836317
					PRJNA666696
0875_Rep01	020521-750	Hamster Lung Tissue	NR-54009	70041942	PRJNA758017	SRR15621709	SAMN20990814
						SRR15621709	SAMN20990814
0875_Rep02						SRR15621708	SAMN20990815
						SRR15621708	SAMN20990815
0876_Rep01	020521-750	Hamster Lung Tissue	NR-54009	70041942	PRJNA758017	SRR15621707	SAMN20990816
						SRR15621707	SAMN20990816
0876_Rep02						SRR15621706	SAMN20990817
						SRR15621706	SAMN20990817
0879_Rep01	020521-750	Hamster Lung Tissue	NR-54009	70041942	PRJNA758017	SRR15621705	SAMN20990818
						SRR15621705	SAMN20990818
0879_Rep02						SRR15621704	SAMN20990819
						SRR15621704	SAMN20990819
0880_Rep01	020521-750	Hamster Lung Tissue	NR-54009	70041942	PRJNA758017	SRR15621703	SAMN20990820
						SRR15621703	SAMN20990820
0880_Rep02						SRR15621702	SAMN20990821
						SRR15621702	SAMN20990821

## Sheet: Table_for_paper
Supplemental Table 1: Accession numbers
Sample ID	Source	SRA BioProject	SRA Accession	Biosample Accession
BQ-RSA-p4_Rep01	Stock	PRJNA666696	SRR14313068	SAMN18836312
		PRJNA666696
BQ-RSA-p4_Rep02		PRJNA666696	SRR14313067	SAMN18836313
		PRJNA666696
BQ-RSA-p5_Rep01	Stock	PRJNA666696	SRR14313066	SAMN18836314
		PRJNA666696
BQ-RSA-p5_Rep02		PRJNA666696	SRR14313065	SAMN18836315
		PRJNA666696
NR-54974-p5_Rep01	Stock	PRJNA666696	SRR14313078	SAMN18836316
		PRJNA666696
NR-54974-p5_Rep02		PRJNA666696	SRR14313077	SAMN18836317
		PRJNA666696
0875_Rep01	Hamster Lung Tissue	PRJNA758017	SRR15621709	SAMN20990814
			SRR15621709	SAMN20990814
0875_Rep02			SRR15621708	SAMN20990815
			SRR15621708	SAMN20990815
0876_Rep01	Hamster Lung Tissue	PRJNA758017	SRR15621707	SAMN20990816
			SRR15621707	SAMN20990816
0876_Rep02			SRR15621706	SAMN20990817
			SRR15621706	SAMN20990817
0879_Rep01	Hamster Lung Tissue	PRJNA758017	SRR15621705	SAMN20990818
			SRR15621705	SAMN20990818
0879_Rep02			SRR15621704	SAMN20990819
			SRR15621704	SAMN20990819
0880_Rep01	Hamster Lung Tissue	PRJNA758017	SRR15621703	SAMN20990820
			SRR15621703	SAMN20990820
0880_Rep02			SRR15621702	SAMN20990821
			SRR15621702	SAMN20990821
