# Supplementary material for: Propagation of SARS-CoV-2 in Calu-3 Cells to Eliminate Mutations in the Furin Cleavage Site of Spike
Source: Viruses. 2021 Dec 4;13(12):2434. doi: 10.3390/v13122434 (PMC8704555; doi:10.3390/v13122434)
Supplement: Supplementary file 1 [file viruses-13-02434-s001.zip › Supp_Tables/SupTab2_Metrics_Table.xlsx]

## Sheet: Sheet1
Supplementary Table 2: Sequence metrics
Animal	Replicate	Number of assembled reads	Mean coverage	Std. Dev.	Min	Max
875	1	500056	6879	10455	0	40294
875	2	493074	8798	21567	0	92896
876	1	507674	6670	7184	0	31780
876	2	509612	6815	7725	0	35082
879	1	814980	12977	24368	0	126848
879	2	502666	8045	17481	0	91840
880	1	510909	8159	13312	0	61337
880	2	504160	7036	12632	0	58721
